# Supplementary material for: Drug-susceptible tuberculosis treatment outcomes and its associated factors among inmates in prison settings in Bauchi State, Nigeria, 2014–2018
Source: PLoS One. 2022 Jul 5;17(7):e0270819. doi: 10.1371/journal.pone.0270819 (PMC9255776; doi:10.1371/journal.pone.0270819)
Supplement: S1 Dataset — (XLSX) [file pone.0270819.s001.xlsx]

## Sheet: c414317bf8dd407fbb08c70d6d38358
UniqueKey	Prison Formation	Enrolment year	Age (years)	Weight (kg)	Duration of imprisonment (months)	TB Class	Treatment Category	HIV Status	Successful Treatment Outcome	Unsuccessful Treatment Outcome	Treatment Outcome
1	Prison A	2014	20	32	12	Smear-positive	New	Negative	Cured		Successful
2	Prison A	2014	56	39	36	Smear-positive	Unknown	Negative		Not evaluated	Unsuccessful
3	Prison A	2014	53	40	28	Smear-positive	Retreatment	Negative		Not evaluated	Unsuccessful
4	Prison A	2014	57	70	16	Smear-positive	New	Positive	Cured		Successful
5	Prison A	2015	25	55	20	Smear-positive	Retreatment	Negative	Cured		Successful
6	Prison A	2015	39	60	18	Smear-positive	New	Negative	Cured		Successful
7	Prison A	2014	65	39	48	Smear-positive	New	Negative	Cured		Successful
8	Prison A	2014	65	50	26	Extra-pulmonary	unknown	Positive		Not evaluated	Unsuccessful
9	Prison A	2014	25	58	12	Extra-pulmonary	Unknown	Negative	Completed		Successful
10	Prison A	2014	39	68	14	Smear-positive	New	Negative	Cured		Successful
11	Prison A	2014	25	58	22	Smear-positive	New	Negative	Cured		Successful
12	Prison A	2014	37	69	22	Smear-positive	New	Negative	Cured		Successful
13	Prison A	2014	57	46	14	Smear-positive	Retreatment	Positive		Not evaluated	Unsuccessful
14	Prison A	2014	63	47	42	Smear-positive	Retreatment	Positive		Not evaluated	Unsuccessful
15	Prison A	2015	34	59	12	Smear-positive	Unknown	Negative	Completed		Successful
16	Prison A	2014	65	45	26	Smear-positive	Unknown	Negative		Not evaluated	Unsuccessful
17	Prison A	2014	27	48	8	Smear-positive	New	Negative		Not evaluated	Unsuccessful
18	Prison A	2015	37	55	21	Smear-positive	New	Negative	Cured		Successful
19	Prison A	2014	29	64	15	Smear-positive	Unknown	Negative	Cured		Successful
20	Prison A	2014	65	43	23	Smear-positive	New	Negative	Cured		Successful
21	Prison A	2014	30	60	12	Smear-positive	New	Negative	Cured		Successful
22	Prison A	2014	60	75	26	Extra-pulmonary	Unknown	Positive		Died	Unsuccessful
23	Prison A	2015	39	55	18	Extra-pulmonary	Unknown	Negative	Completed		Successful
24	Prison A	2014	27	56	20	Smear-positive	New	Negative	Completed		Successful
25	Prison A	2014	39	50	36	Smear-positive	Retreatment	Positive	Completed		Successful
26	Prison A	2014	50	57	23	Smear-positive	Unknown	Negative	Cured		Successful
27	Prison A	2014	34	59	10	Smear-positive	Retreatment	Negative	Completed		Successful
28	Prison A	2014	30	55	18	Extra-pulmonary	Unknown	Negative	Completed		Successful
29	Prison A	2014	24	55	12	Extra-pulmonary	Unknown	Negative	Completed		Successful
30	Prison A	2014	56	42	36	Smear-positive	New	Positive		Not evaluated	Unsuccessful
31	Prison A	2015	24	52	32	Smear-positive	Unknown	Negative	Completed		Successful
32	Prison A	2015	65	40	27	Extra-pulmonary	Unknown	Positive		Died	Unsuccessful
33	Prison A	2015	39	63	18	Extra-pulmonary	Retreatment	Negative	Completed		Successful
34	Prison A	2015	55	72	28	Smear-positive	Unknown	Negative	Completed		Successful
35	Prison A	2015	32	58	14	Smear-positive	New	Positive		Not evaluated	Unsuccessful
36	Prison A	2015	48	43	22	Smear-positive	New	Positive		Died	Unsuccessful
37	Prison A	2015	54	53	27	Smear-positive	Unknown	Negative		Not evaluated	Unsuccessful
38	Prison A	2015	25	53	15	Smear-positive	New	Negative	Cured		Successful
39	Prison A	2015	21	52	23	Smear-positive	New	Negative	Completed		Successful
40	Prison A	2015	31	67	32	Smear-positive	New	Positive	Cured		Successful
41	Prison A	2015	26	59	48	Smear-positive	New	Positive	Cured		Successful
42	Prison A	2015	37	54	16	Smear-positive	New	Positive		Died	Unsuccessful
43	Prison A	2015	27	43	29	Smear-positive	New	Negative		Not evaluated	Unsuccessful
44	Prison A	2015	25	54	25	Smear-positive	New	Negative	Cured		Successful
45	Prison A	2015	46	53	21	Extra-pulmonary	Unknown	Negative	Completed		Successful
46	Prison A	2015	22	51	11	Smear-positive	New	Negative	Completed		Successful
47	Prison A	2015	33	60	14	Extra-pulmonary	Unknown	Negative	Completed		Successful
48	Prison A	2015	25	48	12	Smear-positive	New	Negative	Completed		Successful
49	Prison A	2015	30	54	24	Smear-positive	New	Negative	Completed		Successful
50	Prison A	2015	45	43	20	Smear-positive	New	Negative		Not evaluated	Unsuccessful
51	Prison A	2015	47	38	10	Smear-positive	New	Positive		Died	Unsuccessful
52	Prison A	2015	28	64	27	Extra-pulmonary	Retreatment	Negative	Completed		Successful
53	Prison A	2015	35	57	28	Smear-positive	New	Negative	Completed		Successful
54	Prison A	2015	35	42	11	Smear-positive	New	Positive		Not evaluated	Unsuccessful
55	Prison A	2015	39	50	33	Extra-pulmonary	Retreatment	Negative	Completed		Successful
56	Prison A	2015	52	56	60	Smear-positive	New	Negative	Completed		Successful
57	Prison A	2015	38	58	18	Smear-positive	New	Negative	Cured		Successful
58	Prison A	2015	24	62	9	Smear-positive	New	Negative	Cured		Successful
59	Prison A	2016	35	53	24	Smear-positive	New	Positive	Cured		Successful
60	Prison A	2016	52	70	46	Smear-positive	New	Negative	Cured		Successful
61	Prison A	2016	35	75	48	Smear-positive	New	Negative	Cured		Successful
62	Prison A	2016	38	67	21	Smear-positive	New	Negative	Completed		Successful
63	Prison A	2016	41	43	34	Smear-positive	New	Negative		Not evaluated	Unsuccessful
64	Prison A	2016	47	80	12	Smear-positive	New	Negative	Cured		Successful
65	Prison A	2016	33	67	27	Smear-positive	New	Negative	Cured		Successful
66	Prison A	2016	32	56	17	Smear-positive	New	Negative	Cured		Successful
67	Prison A	2016	23	60	13	Smear-positive	New	Negative	Completed		Successful
68	Prison A	2016	41	47	40	Smear-positive	New	Negative	Completed		Successful
69	Prison A	2016	23	52	18	Smear-positive	Unknown	Negative	Completed		Successful
70	Prison A	2016	49	47	58	Smear-positive	New	Negative		Not evaluated	Unsuccessful
71	Prison A	2016	23	56	20	Smear-positive	New	Negative	Cured		Successful
72	Prison A	2016	21	48	23	Smear-positive	New	Negative	Cured		Successful
73	Prison A	2017	28	58	43	Smear-positive	New	Negative	Cured		Successful
74	Prison A	2017	30	59	18	Smear-positive	Unknown	Negative	Completed		Successful
75	Prison A	2017	24	57	12	Smear-positive	Unknown	Negative	Completed		Successful
76	Prison A	2017	28	61	16	Smear-positive	New	Negative	Completed		Successful
77	Prison A	2017	43	42	25	Smear-positive	Unknown	Positive		Died	Unsuccessful
78	Prison A	2017	30	52	18	Smear-positive	New	Negative		Not evaluated	Unsuccessful
79	Prison A	2017	33	45	32	Smear-positive	New	Negative		Not evaluated	Unsuccessful
80	Prison A	2017	24	42	21	Smear-positive	New	Negative		Not evaluated	Unsuccessful
81	Prison A	2017	46	39	9	Smear-positive	New	Negative		Not evaluated	Unsuccessful
82	Prison A	2017	27	49	26	Smear-positive	New	Negative		Not evaluated	Unsuccessful
83	Prison A	2017	25	50	12	Smear-positive	New	Negative		Not evaluated	Unsuccessful
84	Prison A	2017	37	46	18	Smear-positive	New	Positive		Not evaluated	Unsuccessful
85	Prison A	2017	39	48	43	Smear-positive	New	Negative		Not evaluated	Unsuccessful
86	Prison A	2017	44	56	14	Smear-positive	Unknown	Negative	Completed		Successful
87	Prison A	2017	60	42	19	Smear-positive	New	Negative		Not evaluated	Unsuccessful
88	Prison A	2018	33	58	16	Extra-pulmonary	Unknown	Positive	Completed		Successful
89	Prison A	2018	25	55	23	Smear-positive	New	Negative	Completed		Successful
90	Prison A	2018	20	52	15	Smear-positive	Unknown	Negative	Completed		Successful
91	Prison A	2018	48	57	24	Smear-positive	Unknown	Positive	Completed		Successful
92	Prison A	2018	40	60	36	Smear-positive	New	Negative	Cured		Successful
93	Prison A	2018	24	59	45	Smear-positive	New	Negative	Cured		Successful
94	Prison A	2018	43	46	15	Smear-positive	New	Negative		Not evaluated	Unsuccessful
95	Prison A	2018	25	42	28	Smear-negative	Retreatment	Positive		Not evaluated	Unsuccessful
96	Prison A	2018	33	53	33	Extra-pulmonary	Unknown	Negative		Not evaluated	Unsuccessful
97	Prison A	2018	48	50	24	Smear-positive	New	Negative	Completed		Successful
98	Prison B	2014	34	70	24	Smear-positive	New	Negative	Cured		Successful
99	Prison B	2014	33	67	16	Smear-positive	New	Negative	Completed		Successful
100	Prison B	2014	40	60	42	Smear-positive	New	Negative	Completed		Successful
101	Prison B	2014	25	50	10	Smear-positive	New	Negative	Cured		Successful
102	Prison B	2014	31	52	19	Smear-negative	Retreatment	Positive	Completed		Successful
103	Prison B	2014	65	45	27	Smear-positive	New	Negative		Not evaluated	Unsuccessful
104	Prison B	2014	30	57	7	Smear-positive	New	Negative	Cured		Successful
105	Prison B	2014	44	56	20	Smear-positive	Unknown	Positive		Died	Unsuccessful
106	Prison B	2014	65	40	24	Smear-positive	New	Negative		Not evaluated	Unsuccessful
107	Prison B	2014	58	58	15	Extra-pulmonary	Unknown	Negative	Completed		Successful
108	Prison B	2014	44	53	25	Smear-positive	New	Negative		Not evaluated	Unsuccessful
109	Prison B	2015	48	44	26	Smear-positive	Retreatment	Positive		Not evaluated	Unsuccessful
110	Prison B	2015	38	56	12	Smear-positive	Retreatment	Negative	Completed		Successful
111	Prison B	2015	38	48	16	Smear-positive	New	Positive	Cured		Successful
112	Prison B	2015	28	59	12	Smear-positive	New	Negative	Cured		Successful
113	Prison B	2015	26	60	24	Smear-positive	New	Negative	Cured		Successful
114	Prison B	2015	48	52	23	Smear-positive	New	Negative	Completed		Successful
115	Prison B	2015	29	56	14	Smear-positive	New	Positive	Cured		Successful
116	Prison B	2015	26	61	27	Smear-positive	New	Negative	Cured		Successful
117	Prison B	2015	52	77	12	Smear-positive	New	Negative	Cured		Successful
118	Prison B	2015	48	69	10	Extra-pulmonary	Unknown	Negative	Completed		Successful
119	Prison B	2015	23	50	26	Smear-positive	New	Positive		Not evaluated	Unsuccessful
120	Prison B	2015	25	54	12	Smear-positive	New	Negative	Completed		Successful
121	Prison B	2016	30	66	34	Smear-positive	New	Negative	Completed		Successful
122	Prison B	2016	31	43	22	Extra-pulmonary	Unknown	Negative		Not evaluated	Unsuccessful
123	Prison B	2016	40	76	13	Smear-positive	New	Negative	Cured		Successful
124	Prison B	2016	36	45	45	Smear-positive	New	Positive	Cured		Successful
125	Prison B	2016	41	60	13	Smear-positive	New	Negative	Cured		Successful
126	Prison B	2016	46	71	18	Smear-positive	Retreatment	Negative		Not evaluated	Unsuccessful
127	Prison B	2016	60	48	60	Smear-positive	New	Negative		Not evaluated	Unsuccessful
128	Prison B	2016	44	83	16	Smear-positive	New	Negative	Cured		Successful
129	Prison B	2017	33	70	16	Smear-positive	New	Positive	Cured		Successful
130	Prison B	2017	50	43	32	Smear-positive	Retreatment	Negative		Not evaluated	Unsuccessful
131	Prison B	2017	42	54	34	Smear-negative	New	Negative	Completed		Successful
132	Prison B	2017	25	55	14	Smear-positive	New	Negative	Cured		Successful
133	Prison B	2017	28	62	15	Smear-positive	New	Negative	Completed		Successful
134	Prison B	2018	30	63	16	Smear-positive	New	Negative	Cured		Successful
135	Prison B	2018	41	39	12	Smear-positive	New	Negative		Not evaluated	Unsuccessful
136	Prison B	2018	47	56	28	Smear-positive	Unknown	Negative	Completed		Successful
137	Prison B	2018	39	70	23	Smear-positive	Retreatment	Negative	Completed		Successful
138	Prison C	2014	32	40	29	Smear-positive	New	Negative		Died	Unsuccessful
139	Prison C	2014	28	41	13	Smear-positive	New	Positive		Not evaluated	Unsuccessful
140	Prison C	2014	40	62	18	Smear-positive	New	Negative	Cured		Successful
141	Prison C	2014	49	53	28	Smear-positive	New	Negative		Not evaluated	Unsuccessful
142	Prison C	2014	41	54	18	Smear-positive	Retreatment	Negative	Completed		Successful
143	Prison C	2014	29	65	12	Smear-positive	New	Negative	Cured		Successful
144	Prison C	2014	50	57	21	Smear-positive	New	Negative	Completed		Successful
145	Prison C	2015	30	69	29	Smear-positive	New	Negative	Cured		Successful
146	Prison C	2015	28	54	9	Smear-positive	Retreatment	Positive		Not evaluated	Unsuccessful
147	Prison C	2015	22	58	22	Smear-positive	New	Negative	Completed		Successful
148	Prison C	2015	34	67	34	Smear-positive	New	Negative	Cured		Successful
149	Prison C	2015	42	49	29	Smear-positive	New	Negative		Not evaluated	Unsuccessful
150	Prison C	2016	42	40	28	Extra-pulmonary	Retreatment	Negative		Died	Unsuccessful
151	Prison C	2016	37	81	12	Smear-positive	New	Negative	Cured		Successful
152	Prison C	2016	45	69	14	Smear-positive	New	Negative	Completed		Successful
153	Prison C	2016	54	76	18	Smear-positive	New	Negative	Cured		Successful
154	Prison C	2016	43	49	34	Smear-positive	New	Negative		Not evaluated	Unsuccessful
155	Prison C	2016	48	39	19	Smear-positive	Retreatment	Positive		Died	Unsuccessful
156	Prison C	2016	28	51	28	Smear-positive	New	Negative		Not evaluated	Unsuccessful
157	Prison C	2016	36	49	45	Smear-positive	New	Negative		Not evaluated	Unsuccessful
158	Prison C	2016	59	45	36	Smear-positive	New	Negative		Not evaluated	Unsuccessful
159	Prison C	2016	31	55	17	Smear-positive	New	Negative	Cured		Successful
160	Prison C	2017	25	53	28	Smear-positive	New	Negative	Cured		Successful
161	Prison C	2017	29	63	19	Smear-positive	New	Positive	Cured		Successful
162	Prison C	2017	55	49	12	Smear-positive	Unknown	Positive		Died	Unsuccessful
163	Prison C	2017	26	67	18	Smear-positive	New	Negative	Cured		Successful
164	Prison C	2017	36	77	48	Smear-positive	Unknown	Negative		Not evaluated	Unsuccessful
165	Prison C	2018	24	50	12	Smear-positive	New	Positive	Cured		Successful
166	Prison C	2018	25	61	12	Smear-positive	New	Positive	Cured		Successful
167	Prison C	2018	55	73	34	Smear-positive	Unknown	Negative		Not evaluated	Unsuccessful
168	Prison D	2014	63	70	29	Smear-positive	New	Negative		Not evaluated	Unsuccessful
169	Prison D	2014	27	63	14	Smear-positive	New	Negative	Completed		Successful
170	Prison D	2014	32	61	19	Smear-positive	Unknown	Negative	Completed		Successful
171	Prison D	2014	40	59	34	Smear-positive	New	Positive	Cured		Successful
172	Prison D	2014	47	46	48	Smear-negative	Unknown	Positive		Died	Unsuccessful
173	Prison D	2015	30	60	18	Smear-positive	New	Negative	Cured		Successful
174	Prison D	2015	32	69	23	Smear-positive	New	Positive		Not evaluated	Unsuccessful
175	Prison D	2015	36	75	21	Smear-positive	Unknown	Negative	Completed		Successful
176	Prison D	2015	33	54	16	Smear-positive	New	Negative	Cured		Successful
177	Prison D	2015	28	48	10	Smear-positive	New	Negative	Cured		Successful
178	Prison D	2015	40	51	25	Smear-positive	New	Negative	Cured		Successful
179	Prison D	2015	44	54	14	Smear-positive	New	Negative		Not evaluated	Unsuccessful
180	Prison D	2015	25	63	29	Smear-positive	Unknown	Negative		Not evaluated	Unsuccessful
181	Prison D	2016	45	52	18	Smear-positive	New	Negative	Cured		Successful
182	Prison D	2016	37	47	15	Smear-positive	Unknown	Positive		Not evaluated	Unsuccessful
183	Prison D	2016	32	58	19	Smear-positive	New	Negative	Cured		Successful
184	Prison D	2016	40	56	13	Extra-pulmonary	Unknown	Negative	Completed		Successful
185	Prison D	2016	44	67	36	Smear-positive	New	Negative	Cured		Successful
186	Prison D	2017	26	53	28	Smear-positive	New	Negative	Cured		Successful
187	Prison D	2017	38	65	21	Smear-positive	New	Negative		Not evaluated	Unsuccessful
188	Prison D	2017	33	56	32	Smear-positive	New	Negative	Cured		Successful
189	Prison D	2017	40	71	22	Smear-positive	New	Positive	Cured		Successful
190	Prison D	2018	27	50	11	Smear-positive	New	Negative	Cured		Successful
191	Prison D	2018	33	59	29	Smear-positive	New	Negative	Completed		Successful
192	Prison D	2018	32	53	13	Smear-positive	New	Negative		Not evaluated	Unsuccessful
193	Prison E	2014	62	39	27	Smear-positive	New	Negative		Not evaluated	Unsuccessful
194	Prison E	2014	24	63	32	Smear-positive	New	Negative	Cured		Successful
195	Prison E	2014	35	48	34	Smear-negative	New	Positive		Died	Unsuccessful
196	Prison E	2014	30	70	38	Smear-positive	New	Positive	Cured		Successful
197	Prison E	2014	29	56	12	Smear-positive	New	Negative	Completed		Successful
198	Prison E	2014	56	56	12	Smear-positive	New	Negative		Not evaluated	Unsuccessful
199	Prison E	2015	24	56	32	Smear-positive	New	Negative	Cured		Successful
200	Prison E	2015	45	45	21	Smear-positive	New	Negative		Not evaluated	Unsuccessful
201	Prison E	2015	36	62	14	Smear-positive	New	Negative	Completed		Successful
202	Prison E	2015	35	45	18	Smear-positive	New	Negative		Not evaluated	Unsuccessful
203	Prison E	2015	28	60	12	Smear-positive	New	Negative	Completed		Successful
204	Prison E	2015	27	49	32	Smear-negative	Retreatment	Positive		Not evaluated	Unsuccessful
205	Prison E	2016	45	51	23	Smear-positive	New	Negative	Completed		Successful
206	Prison E	2016	25	48	11	Smear-positive	New	Negative	Cured		Successful
207	Prison E	2016	42	53	18	Extra-pulmonary	Unknown	Negative		Not evaluated	Unsuccessful
208	Prison E	2016	50	43	10	Smear-positive	New	Negative		Died	Unsuccessful
209	Prison E	2016	41	44	35	Smear-positive	New	Negative		Not evaluated	Unsuccessful
210	Prison E	2017	54	49	19	Smear-positive	New	Negative	Cured		Successful
211	Prison E	2017	47	50	28	Smear-positive	New	Negative		Not evaluated	Unsuccessful
212	Prison E	2017	30	56	28	Extra-pulmonary	Unknown	Negative	Completed		Successful
213	Prison E	2017	40	42	29	Extra-pulmonary	Unknown	Negative		Not evaluated	Unsuccessful
214	Prison E	2017	24	59	9	Smear-positive	New	Positive	Cured		Successful
215	Prison E	2018	38	61	10	Smear-positive	New	Negative		Not evaluated	Unsuccessful
216	Prison E	2018	27	47	36	Smear-positive	New	Positive		Not evaluated	Unsuccessful
